# Supplementary material for: Advanced MRI Sequences for Structural Lesion Assessment in Sacroiliitis
Source: Diagnostics (Basel). 2026 Mar 17;16(6):887. doi: 10.3390/diagnostics16060887 (PMC13024943; doi:10.3390/diagnostics16060887)
Supplement: Supplementary file 1 [file diagnostics-16-00887-s001.zip]

Archive with 1 entries (1 files):
- diagnostics-4136222-supplementary.pdf
